# Supplementary material for: Cultural Adaptation and Reliability Testing of the Coeliac Disease Food Attitudes and Behaviours Scale in Brazil
Source: Nutrients. 2026 Jan 3;18(1):162. doi: 10.3390/nu18010162 (PMC12787950; doi:10.3390/nu18010162)
Supplement: Supplementary file 1 [file nutrients-18-00162-s001.zip]

Archive with 1 entries (1 files):
- nutrients-3988505-supplementary.pdf
